# Supplementary material for: Effect of Solubilizing Group on the Antibacterial Activity of Heptamethine Cyanine Photosensitizers
Source: Pharmaceutics. 2023 Jan 11;15(1):247. doi: 10.3390/pharmaceutics15010247 (PMC9864305; doi:10.3390/pharmaceutics15010247)
Supplement: Supplementary file 1 [file pharmaceutics-15-00247-s001.zip]

Archive with 1 entries (1 files):
- pharmaceutics-2048149-supplementary.pdf
